# Supplementary material for: Global research trends on thyroid hormones and neurodegenerative diseases: a bibliometric study from 2015 to 2025
Source: Front Aging Neurosci. 2026 Apr 2;18:1780027. doi: 10.3389/fnagi.2026.1780027 (PMC13083200; doi:10.3389/fnagi.2026.1780027)
Supplement: Supplementary file 1 [file Data_Sheet_1.ZIP]

Archive with 11 entries (10 files):
-  Supplementary material /
-  Supplementary material /.DS_Store
- __MACOSX/ Supplementary material /._.DS_Store
-  Supplementary material / Supplementary material 2.xlsx
- __MACOSX/ Supplementary material /._ Supplementary material 2.xlsx
-  Supplementary material /Supplementary Figure 2.pdf
- __MACOSX/ Supplementary material /._Supplementary Figure 2.pdf
-  Supplementary material /Supplementary Figure 1.tif
- __MACOSX/ Supplementary material /._Supplementary Figure 1.tif
-  Supplementary material / Supplementary material 1.docx
- __MACOSX/ Supplementary material /._ Supplementary material 1.docx
