# Supplementary material for: Global research trends on thyroid hormones and neurodegenerative diseases: a bibliometric study from 2015 to 2025
Source: Front Aging Neurosci. 2026 Apr 2;18:1780027. doi: 10.3389/fnagi.2026.1780027 (PMC13083200; doi:10.3389/fnagi.2026.1780027)
Supplement: Supplementary file 1 [file Data_Sheet_1.ZIP › Supplementary material / Supplementary material 2.xlsx]

## Sheet: Sheet1
References	Title
de Jongh RT, 2011, EUR J ENDOCRINOL, V165, P545, DOI 10.1530/EJE-11-0430, DOI	Endogenous subclinical thyroid disorders, physical and cognitive function, depression, and mortality in older individuals
Forti P, 2012, GERONTOLOGY, V58, P41, DOI 10.1159/000324522, DOI	Serum thyroid-stimulating hormone as a predictor of cognitive impairment in an elderly cohort
Wijsman LW, 2013, PLOS ONE, V8, P0, DOI 10.1371/journal.pone.0059199, DOI	Subclinical thyroid dysfunction and cognitive decline in old age
Dugas JC, 2012, MOL CELL NEUROSCI, V50, P45, DOI 10.1016/j.mcn.2012.03.007, DOI	The T3-induced gene KLF9 regulates oligodendrocyte differentiation and myelin regeneration
Moon JH, 2014, J CLIN ENDOCR METAB, V99, P424, DOI 10.1210/jc.2013-3385, DOI	Lower-But-Normal Serum TSH level Is Associated With the Development or Progression of Cognitive Impairment in Elderly: Korean Longitudinal Study on Health and Aging (KLoSHA)
Li XY, 2013, J NEUROSCI, V33, P19423, DOI 10.1523/JNEUROSCI.2561-13.2013, DOI	Mechanisms of transthyretin inhibition of β-amyloid aggregation in vitro
Chaker L, 2016, NEUROLOGY, V87, P1688, DOI 10.1212/WNL.0000000000003227, DOI	Thyroid function and the risk of dementia: The Rotterdam Study
Pasqualetti G, 2015, J CLIN ENDOCR METAB, V100, P4240, DOI 10.1210/jc.2015-2046, DOI	Subclinical Hypothyroidism and Cognitive Impairment: Systematic Review and Meta-Analysis
Rieben C, 2016, J CLIN ENDOCR METAB, V101, P4945, DOI 10.1210/jc.2016-2129, DOI	Subclinical Thyroid Dysfunction and the Risk of Cognitive Decline: a Meta-Analysis of Prospective Cohort Studies
Mancini A, 2016, MEDIAT INFLAMM, V2016, P0, DOI 10.1155/2016/6757154, DOI	Thyroid Hormones, Oxidative Stress, and Inflammation
Choi HJ, 2017, ALZHEIMERS RES THER, V9, P0, DOI 10.1186/s13195-017-0291-5, DOI	Associations of thyroid hormone serum levels with in-vivo Alzheimer’s disease pathologies
Alemi M, 2017, CNS NEUROSCI THER, V23, P605, DOI 10.1111/cns.12707, DOI	Transthyretin stability is critical in assisting beta amyloid clearance- Relevance of transthyretin stabilization in Alzheimer's disease
Aubert CE, 2017, CLIN ENDOCRINOL, V87, P617, DOI 10.1111/cen.13458, DOI	The association between subclinical thyroid dysfunction and dementia: The Health, Aging and Body Composition (Health ABC) Study
Barroso-Sousa R, 2018, JAMA ONCOL, V4, P173, DOI 10.1001/jamaoncol.2017.3064, DOI	Incidence of Endocrine Dysfunction Following the Use of Different Immune Checkpoint Inhibitor Regimens: A Systematic Review and Meta-analysis
Chaker L, 2017, LANCET, V390, P1550, DOI 10.1016/S0140-6736(17)30703-1, DOI	Hypothyroidism
Quinlan P, 2019, PSYCHONEUROENDOCRINO, V99, P112, DOI 10.1016/j.psyneuen.2018.09.002, DOI	Low serum concentration of free triiodothyronine (FT3) is associated with increased risk of Alzheimer's disease
Chaalal A, 2019, MOL NEUROBIOL, V56, P722, DOI 10.1007/s12035-018-1111-z, DOI	Thyroid Hormone Supplementation Restores Spatial Memory, Hippocampal Markers of Neuroinflammation, Plasticity-Related Signaling Molecules, and β-Amyloid Peptide Load in Hypothyroid Rats
Nomoto S, 2019, PLOS ONE, V14, P0, DOI 10.1371/journal.pone.0214676, DOI	The relationship between thyroid function and cerebral blood flow in mild cognitive impairment and Alzheimer’s disease
Bavarsad K, 2019, J CELL PHYSIOL, V234, P14633, DOI 10.1002/jcp.28198, DOI	The effects of thyroid hormones on memory impairment and Alzheimer's disease
Wooliscroft L, 2020, MULT SCLER RELAT DIS, V41, P0, DOI 10.1016/j.msard.2020.102015, DOI	Phase I randomized trial of liothyronine for remyelination in multiple sclerosis: A dose-ranging study with assessment of reliability of visual outcomes
van Vliet NA, 2021, JAMA INTERN MED, V181, P1440, DOI 10.1001/jamainternmed.2021.5078, DOI	Association of Thyroid Dysfunction With Cognitive Function: An Individual Participant Data Analysis
Quinlan P, 2020, PSYCHONEUROENDOCRINO, V121, P0, DOI 10.1016/j.psyneuen.2020.104844, DOI	Altered thyroid hormone profile in patients with Alzheimer’s disease
Folkestad L, 2020, THYROID, V30, P672, DOI 10.1089/thy.2019.0672, DOI	Graves' Disease and Toxic Nodular Goiter, Aggravated by Duration of Hyperthyroidism, Are Associated with Alzheimer's and Vascular Dementia: A Registry-Based Long-Term Follow-Up of Two Large Cohorts
Eslami-Amirabadi M, 2021, J NEUROENDOCRINOL, V33, P0, DOI 10.1111/jne.12948, DOI	The relation between thyroid dysregulation and impaired cognition/behaviour: An integrative review
Kim JH, 2022, FRONT ENDOCRINOL, V13, P0, DOI 10.3389/fendo.2022.815063, DOI	The Association Between Thyroid Diseases and Alzheimer’s Disease in a National Health Screening Cohort in Korea
